# Supplementary material for: Virome of Pseudostellaria heterophylla: Identification and characterization of three novel carlaviruses and one novel amalgavirus associated with viral diseases of Pseudostellaria heterophylla
Source: Front Microbiol. 2022 Sep 29;13:955089. doi: 10.3389/fmicb.2022.955089 (PMC9559581; doi:10.3389/fmicb.2022.955089)
Supplement: SUPPLEMENTARY TABLE S5 — Pairwise nucleotide identities of the Rep of PhCV1, PhCV2, PhCV3, Ph-JVC, Ph-StCV1, and the 15 most similar carlaviruses. [file Table_1.XLSX]

## Sheet: Table S5 nt identities of Rep
>ButMV	100.001
>CaLV	55.701	100.001
>CoVNV	55.201	54.801	100.001
>GCLV	53.901	54.501	56.201	100.001
>PhCV2	54.801	54.601	54.301	54.801	100.001
>TaCV1	54.101	54.601	54.501	53.801	54.501	100.001
>PhCV3	53.801	54.001	53.701	54.101	54.701	66.901	100.001
>PhStCV1	53.401	55.501	54.201	52.201	53.301	65.201	65.301	100.001
>StCV1	53.601	54.101	54.401	53.001	52.801	66.201	65.301	75.001	100.001
>HeVS	53.901	53.801	54.001	53.901	53.401	60.901	60.301	60.001	60.901	100.001
>PhCV1	55.001	54.501	54.501	54.101	53.501	61.101	61.301	60.001	60.301	60.201	100.001
>GaLV	53.301	54.301	53.501	53.401	53.701	60.001	58.801	59.201	59.401	60.101	59.401	100.001
>PhlSV	53.601	54.101	52.901	53.901	53.601	59.901	59.001	59.101	59.501	59.901	60.001	66.101	100.001
>CVB	54.601	54.601	54.901	54.901	53.801	60.501	60.001	59.901	60.001	59.001	60.301	59.101	60.601	100.001
>LVA	54.701	54.601	55.801	54.301	54.601	57.901	57.301	57.301	57.001	57.801	58.701	58.701	57.801	58.001	100.001
>HLV	53.601	53.501	53.001	53.901	53.001	55.901	55.201	56.401	55.801	54.601	55.501	54.901	55.401	56.601	56.401	100.001
>JVC	52.801	53.301	52.501	54.301	53.501	55.901	55.101	56.201	55.701	56.701	56.001	55.001	55.801	56.601	57.201	59.901	100.001
>PhJVC	53.801	53.801	52.601	53.701	53.901	56.201	55.101	56.001	55.701	56.301	57.201	55.401	55.901	56.601	56.501	60.301	76.901	100.001
>PVH	53.401	53.101	54.001	54.001	54.901	56.401	56.401	57.201	56.201	56.501	57.001	56.601	56.201	57.601	55.901	56.101	55.401	55.101	100.001
>PVS	53.401	52.201	52.201	53.401	54.401	55.501	54.501	55.201	55.101	53.501	54.801	55.301	54.301	56.401	54.101	54.101	53.601	53.901	55.301	100.001
	>ButMV	>CaLV	>CoVNV	>GCLV	>PhCV2	>TaCV1	>PhCV3	>PhStCV1	>StCV1	>HeVS	>PhCV1	>GaLV	>PhlSV	>CVB	>LVA	>HLV	>JVC	>PhJVC	>PVH	>PVS

## Sheet: Table S6 aa identities of Rep
>PhCV1	100.001
>PhStCV1	54.501	100.001
>StCV1	56.401	85.101	100.001
>TaCV1	55.701	67.801	68.201	100.001
>PhCV3	56.301	69.001	69.501	72.201	100.001
>HeVS	55.501	55.101	57.501	57.101	55.401	100.001
>GaLV	54.701	54.701	53.901	53.601	54.701	54.401	100.001
>PhlVS	54.401	54.301	54.201	55.101	52.901	53.701	69.901	100.001
>CVB	54.401	52.401	52.501	51.801	49.901	53.101	51.001	50.901	100.001
>LVA	47.401	50.501	51.301	50.101	49.001	47.501	50.901	49.901	46.901	100.001
>HLV	41.801	42.601	42.501	43.101	41.701	43.701	42.801	44.201	42.501	45.001	100.001
>PhJVC	43.801	45.901	45.301	43.001	45.701	42.901	44.201	44.901	44.701	46.601	56.501	100.001
>A31JVC	43.101	46.001	45.601	44.801	46.101	45.301	44.801	45.601	43.301	47.001	55.201	87.601	100.001
>PVH	44.901	44.001	44.601	44.601	43.701	42.601	45.101	42.701	43.701	45.901	42.001	42.701	43.301	100.001
>PVS	43.001	40.801	41.701	42.601	43.001	40.901	42.201	42.801	43.101	42.201	39.401	41.801	42.801	41.901	100.001
>PhCV2	41.201	40.201	40.301	41.101	40.701	39.101	39.601	37.901	38.701	41.901	36.701	38.201	38.001	40.301	40.101	100.001
>ButMV	40.901	39.801	40.701	39.301	39.601	39.901	41.201	40.201	39.101	44.301	38.201	40.501	39.201	39.401	38.701	38.001	100.001
>CoVNV	39.301	40.401	40.801	39.901	41.201	40.701	40.601	38.301	36.101	43.101	35.901	37.701	37.201	38.101	40.301	40.701	44.701	100.001
>GCLV	38.501	38.401	38.601	39.501	39.201	35.901	39.001	35.101	38.201	39.401	37.401	36.701	39.501	38.401	38.001	38.901	41.001	47.901	100.001
>CaLV	39.701	41.301	38.901	38.901	40.101	39.501	38.801	38.401	39.701	41.901	35.401	38.201	39.201	39.601	37.701	40.201	42.301	41.901	39.601	100.001
	>PhCV1	>PhStCV1	>StCV1	>TaCV1	>PhCV3	>HeVS	>GaLV	>PhlVS	>CVB	>LVA	>HLV	>PhJVC	>A31JVC	>PVH	>PVS	>PhCV2	>ButMV	>CoVNV	>GCLV	>CaLV

## Sheet: Table S7 nt identities of CP
>PVH	100.001
>PVS	58.901	100.001
>HLV	58.501	55.001	100.001
>JVC	57.701	55.401	68.401	100.001
>PhJVC	57.901	54.801	69.501	81.801	100.001
>CVB	55.601	54.901	56.201	55.901	56.201	100.001
>GaLV	55.601	53.901	55.601	54.501	56.001	57.501	100.001
>PhlSV	58.501	54.001	53.201	54.501	54.401	59.301	71.201	100.001
>PhCV1	55.701	55.801	57.101	57.901	55.801	60.401	59.801	61.101	100.001
>LVA	59.201	53.301	57.301	55.301	58.001	60.501	61.401	62.701	66.401	100.001
>TaCV1	58.901	52.201	55.801	54.801	55.601	61.001	61.601	61.001	65.601	62.401	100.001
>PhCV3	60.201	56.401	58.501	55.101	54.601	59.801	61.401	58.801	64.701	61.501	73.501	100.001
>PhStCV1	60.801	53.601	55.701	56.901	57.601	57.601	59.101	59.801	64.001	61.001	69.101	70.501	100.001
>StCV1	58.701	55.101	56.601	56.801	57.301	58.201	58.001	57.201	65.001	59.101	69.001	69.201	77.601	100.001
>HeVS	58.601	55.001	57.701	55.401	56.201	62.701	60.901	61.001	65.001	64.601	65.701	65.301	62.101	63.701	100.001
>CaLV	50.301	50.401	50.801	50.801	50.201	52.101	52.301	50.801	52.801	53.001	53.101	52.801	51.001	51.001	52.401	100.001
>GCLV	52.401	51.901	52.701	49.801	50.601	49.801	52.201	51.101	49.301	49.001	49.401	51.101	53.001	49.901	49.301	62.901	100.001
>CoVNV	52.901	46.201	52.601	51.601	52.401	49.101	50.801	51.301	47.801	52.401	51.101	51.601	51.301	51.801	49.901	61.401	60.201	100.001
>ButMV	54.601	51.101	54.001	51.601	52.201	46.701	50.201	52.401	48.601	50.001	50.101	50.701	49.401	50.101	49.101	61.401	57.801	57.801	100.001
>PhCV2	51.101	50.401	51.101	48.801	49.501	46.101	50.101	49.601	50.901	50.101	49.201	50.601	47.301	49.401	49.801	57.101	58.301	55.001	56.401	100.001
	>PVH	>PVS	>HLV	>JVC	>PhJVC	>CVB	>GaLV	>PhlSV	>PhCV1	>LVA	>TaCV1	>PhCV3	>PhStCV1	>StCV1	>HeVS	>CaLV	>GCLV	>CoVNV	>ButMV	>PhCV2

## Sheet: Table S8 aa identities of CP
>CVB	100.001
>PhCV1	54.201	100.001
>PhStCV1	53.401	60.801	100.001
>StCV1	55.401	62.901	86.601	100.001
>TaCV1	54.901	63.401	73.601	75.601	100.001
>PhCV3	57.001	67.101	72.901	74.101	85.701	100.001
>HeVS	55.201	62.401	62.701	64.201	65.401	66.901	100.001
>LVA	58.101	62.301	58.601	57.501	60.401	61.601	64.001	100.001
>GaLV	53.401	53.101	53.101	53.001	55.901	57.501	55.401	56.101	100.001
>PhlVS	53.901	56.401	51.701	53.601	58.001	58.601	58.301	54.501	72.201	100.001
>PVH	46.501	50.401	51.601	50.401	50.701	50.701	53.201	54.001	45.701	48.601	100.001
>PVS	40.301	38.901	38.401	41.301	43.001	42.401	43.901	45.901	41.501	45.601	53.201	100.001
>HLV	42.301	45.701	46.701	45.901	46.901	47.001	48.301	51.901	43.801	47.401	56.101	46.701	100.001
>PhJVC	42.001	44.401	43.901	45.201	44.301	44.401	45.201	49.501	44.701	46.101	54.001	47.101	74.001	100.001
>A31JVC	42.401	45.801	44.601	45.401	44.401	44.101	45.901	49.801	45.001	44.101	54.701	44.801	74.001	92.901	100.001
>PhCV2	30.301	25.701	30.201	31.201	35.701	35.601	31.501	34.101	33.401	34.001	32.701	24.201	34.401	25.401	24.701	100.001
>ButMV	30.901	34.701	26.701	36.101	35.701	37.401	34.901	35.201	31.801	36.701	30.601	35.701	37.801	37.301	35.301	44.301	100.001
>CaLV	31.501	34.501	34.901	37.601	39.501	37.001	32.801	33.901	31.601	32.501	37.101	37.101	37.401	34.701	35.001	50.201	62.701	100.001
>CoVNV	30.901	33.801	32.101	35.901	34.501	37.301	34.901	32.901	32.001	36.101	30.601	26.101	37.501	27.601	28.901	49.501	55.901	63.101	100.001
>GCLV	26.501	34.701	31.501	31.601	32.901	36.801	30.501	31.401	30.501	34.801	41.301	34.101	40.001	38.601	35.301	50.501	52.701	63.301	60.601	100.001
	>CVB	>PhCV1	>PhStCV1	>StCV1	>TaCV1	>PhCV3	>HeVS	>LVA	>GaLV	>PhlVS	>PVH	>PVS	>HLV	>PhJVC	>A31JVC	>PhCV2	>ButMV	>CaLV	>CoVNV	>GCLV
